# Supplementary material for: Genome-Wide Identification and Characterization Analysis of WUSCHEL-Related Homeobox Family in Melon (Cucumis melo L.)
Source: Int J Mol Sci. 2023 Aug 1;24(15):12326. doi: 10.3390/ijms241512326 (PMC10419029; doi:10.3390/ijms241512326)
Supplement: Supplementary file 1 [file ijms-24-12326-s001.zip]

Archive with 2 entries (2 files):
- Supplemental figure---23.07.26.pdf
- Supplemental Table S1-S8.xlsx
