# Supplementary material for: Genome-Wide Identification and Characterization Analysis of WUSCHEL-Related Homeobox Family in Melon (Cucumis melo L.)
Source: Int J Mol Sci. 2023 Aug 1;24(15):12326. doi: 10.3390/ijms241512326 (PMC10419029; doi:10.3390/ijms241512326)
Supplement: Supplementary file 1 [file ijms-24-12326-s001.zip › Supplemental Table S1-S8.xlsx]

## Sheet: table S1
Supplemental Table S1: Gene ID and Protein sequence of WOX proteins
Gene ID	Protein sequence
AtWOX 14	MVKKKKEKEKSKEIEEMDREIQNGAYSGRVMTEEQMEILRKQIAVYAVICDQLVLLHNSLSSYHPLSSGVRPMVGGYFDPMGASSSSHRISTRHRWTPTSTQLQILESIYDEGSGTPNRRRIREIATELSEHGQITETNVYNWFQNRRARSKRKQPQTTTANGQADDVAVTTEERRSCGDSGGLESYEHILFPSPDLGIEHLLSIGKFMET*
AtWOX 10	MEQESLNGRYGSRVMTDEQMETLRKQIAIYAVLCDQLVFLHNSLSSVPLLSSGMNPMRGEYFDPMVASSSAHGMSTRPRWTPTTTQLQILENIYKEGSGTPNPRRIKEITMELSEHGQIMEKNVYHWFQNRRARSKRKQPPTTTITSSQADDAAVTTTEERGRCGDDSGGFESYEHILFPSPDLGIEHLLNRDKFID*
AtWOX 4	MKVHEFSNGFSSSWDQHDSTSSLSLSCKRLRPLAPKLSGSPPSPPSSSSGVTSATFDLKNFIRPDQTGPTKFEHKRDPPHQLETHPGGTRWNPTQEQIGILEMLYKGGMRTPNAQQIEHITLQLGKYGKIEGKNVFYWFQNHKARERQKQKRNNLISLSCQSSFTTTGVFNPSVTMKTRTSSSLDIMREPMVEKEELVEENEYKRTCRSWGFENLEIENRRNKNSSTMATTFNKIIDNVTLELFPLHPEGR*
AtWOX 6	MGYISNNNLINYLPLSTTQPPLLLTHCDINGNDHHQLITASSGEHDIDERKNNIPAAATLRWNPTPEQITTLEELYRSGTRTPTTEQIQQIASKLRKYGRIEGKNVFYWFQNHKARERLKRRRREGGAIIKPHKDVKDSSSGGHRVDQTKLCPSFPHTNRPQPQHELDPASYNKDNNANNEDHGTTEESDQRASEVGKYATWRNLVTWSITQQPEEINIDENVNGEEEETRDNRTLNLFPVREYQEKTGRLIEKTKACNYCYYYEFMPLKN*
WUS	MEPPQHQHHHHQADQESGNNNNNKSGSGGYTCRQTSTRWTPTTEQIKILKELYYNNAIRSPTADQIQKITARLRQFGKIEGKNVFYWFQNHKARERQKKRFNGTNMTTPSSSPNSVMMAANDHYHPLLHHHHGVPMQRPANSVNVKLNQDHHLYHHNKPYPSFNNGNLNHASSGTECGVVNASNGYMSSHVYGSMEQDCSMNYNNVGGGWANMDHHYSSAPYNFFDRAKPLFGLEGHQEEEECGGDAYLEHRRTLPLFPMHGEDHINGGSGAIWKYGQSEVRPCASLELRLN*
ATWOX 9	MSPVASTRWCPTPEQLMILEEMYRSGIRTPNAVQIQQITAHLAFYGRIEGKNVFYWFQNHKARDRQKLRKKLAKQLHQQQHQLQLQLQQIKPKPISSMISQPVNKNIIDHHNPYHHHHHNHHHNHHRPYDHMSFDCCSHPSPMCLPHQGTGVGEAPSKVMNEYYCTKSGAEEILMQKSITGPNSSYGRDWMMMMDMGPRPSYPSSSSSPISCCNMMMSSPKIPLKTLELFPISSINSKQDSTKL*
AtWOX 3	MASSNRHWPSMFKSKPHPHQWQHDINSPLLPSASHRSSPFSSGCEVERSPEPKPRWNPKPEQIRILEAIFNSGMVNPPREEIRRIRAQLQEYGQVGDANVFYWFQNRKSRSKHKLRLLHNHSKHSLPQTQPQPQPQPSASSSSSSSSSSSKSTKPRKSKNKNNTNLSLGGSQMMGMFPPEPAFLFPVSTVGGFEGITVSSQLGFLSGDMIEQQKPAPTCTGLLLSEIMNGSVSYGTHHQQHLSEKEVEEMRMKMLQQPQTQICYATTNHQIASYNNNNNNNNIMLHIPPTTSTATTITTSHSLATVPSTSDQLQVQADARIRVFINEMELEVSSGPFNVRDAFGEEVVLINSAGQPIVTDEYGVALHPLQHGASYYLI*
AtWOX 11	MDQEQTPHSPTRHSRSPPSSASGSTSAEPVRSRWSPKPEQILILESIFHSGMVNPPKEETVRIRKMLEKFGAVGDANVFYWFQNRRSRSRRRQRQLQAAAAAADATTNTCDQTMMVSNSLPHHSGSDLGFGGCSTSSNYLFGGSSQVPSFFLGLSSSPSSCSSSSSTSSSASSSSSYGGGCDNQSNSGMENLLTMSGQMSYHEATHHHYQNHSSNVTSILCPSDQNSNFQYQQGAITVFINGVPTEVTRGGIDMKATFGEDLVLVHSSGVPLPTDEFGFLMHSLQHGEAYFLVPRQT*
AtWOX 5	MSFSVKGRSLRGNNNGGTGTKCGRWNPTVEQLKILTDLFRAGLRTPTTDQIQKISTELSFYGKIESKNVFYWFQNHKARERQKRRKISIDFDHHHHQPSTRDVFEISEEDCQEEEKVIETLQLFPVNSFEDSNSKVDKMRARGNNQYREYIRETTTTSFSPYSSCGAEMEHPPPLDLRLSFL*
AtWOX 1	MWTMGYNEGGADSFNGGRKLRPLIPRLTSCPTAAVNTNSDHRFNMAVVTMTAEQNKRELMMLNSEPQHPPVMVSSRWNPTPDQLRVLEELYRQGTRTPSADHIQQITAQLRRYGKIEGKNVFYWFQNHKARERQKRRRQMETGHEETVLSTASLVSNHGFDKKDPPGYKVEQVKNWICSVGCDTQPEKPSRDYHLEEPANIRVEHNARCGGDERRSFLGINTTWQMMQLPPSFYSSSHHHHQRNLILNSPTVSSNMSNSNNAVSASKDTVTVSPVFLRTREATNTETCHRNGDDNKDQEQHEDCSNGELDHQEQTLELFPLRKEGFCSDGEKDKNISGIHCFYEFLPLKN*
AtWOX13	MMEWDNQLQPNNHHSSNLQGIDVNGGSGAGGGMYVKVMTDEQYETLRKQIAIYGTICERLVEMHKTLTAQQDLAGGRMGGLYADPMMSSLGHKMTARQRWTPTPVQLQILERIFDQGTGTPSKQKIKDITEELSQHGQIAEQNVYNWFQNRRARSKRKQHGGGSSGNNNGESEVETEVEALNEKRVVRPESLLGLPDGNSNNNGLGTTTATTTAPRPEDLCFQSPEISSDLHLLDVLSNPRDEHLVGKMGLAESYNLYDHVEDYGMSG*
AtWOX 7	MSSRGFNIKARGLCNNNNGGGGTGAKCGRWNPTVEQVKLLTDLFKAGLRTPSTDQIQKISMELSFYGKIESKNVFYWFQNHKARERQKCRKISTVKFDHRQDTDLSKPRRDNVRRHQLPAKG*
AtWOX12	MNQEGASHSPSSTSTEPVRARWSPKPEQILILESIFNSGTVNPPKDETVRIRKMLEKFGAVGDANVFYWFQNRRSRSRRRHRQLLAATTAAATSIGAEDHQHMTAMSMHQYPCSNNEIDLGFGSCSNLSANYFLNGSSSSQIPSFFLGLSSSSGGCENNNGMENLFKMYGHESDHNHQQQHHSSNAASVLNPSDQNSNSQYEQEGFMTVFINGVPMEVTKGAIDMKTMFGDDSVLLHSSGLPLPTDEFGFLMHSLQHGQTYFLVPRQT*
AtWOX 8	MSSSNKNWPSMFKSKPCNNNHHHQHEIDTPSYMHYSNCNLSSSFSSDRIPDPKPRWNPKPEQIRILESIFNSGTINPPREEIQRIRIRLQEYGQIGDANVFYWFQNRKSRAKHKLRVHHKSPKMSKKDKTVIPSTDADHCFGFVNQETGLYPVQNNELVVTEPAGFLFPVHNDPSAAQSAFGFGDFVVPVVTEEGMAFSTVNNGVNLETNENFDKIPAINLYGGDGNGGGNCFPPLTVPLTINQSQEKRDVGLSGGEDVGDNVYPVRMTVFINEMPIEVVSGLFNVKAAFGNDAVLINSFGQPILTDEFGVTYQPLQNGAIYYLI*
AtWOX 2	MENEVNAGTASSSRWNPTKDQITLLENLYKEGIRTPSADQIQQITGRLRAYGHIEGKNVFYWFQNHKARQRQKQKQERMAYFNRLLHKTSRFFYPPPCSNVGCVSPYYLQQASDHHMNQHGSVYTNDLLHRNNVMIPSGGYEKRTVTQHQKQLSDIRTTAATRMPISPSSLRFDRFALRDNCYAGEDINVNSSGRKTLPLFPLQPLNASNADGMGSSSFALGSDSPVDCSSDGAGREQPFIDFFSGGSTSTRFDSNGNGL*
Os01g47710	MASSNRHWPSMFRSKHATQPWQTQPDMAGSPPSLLSGSSAGSAGGGGYSLKSSPFSSVGEERVPDPKPRWNPRPEQIRILEAIFNSGMVNPPRDEIPRIRMQLQEYGQVGDANVFYWFQNRKSRSKNKLRSGGTGRAGLGLGGNRASAPAAAHREAVAPSFTPPPPILPAPQPVQPQQQLVSPVAAPTSSSSSSSDRSSGSSKPARATSTQAMSVTTAMDLLSPLAAACHQQMLYQGQPLESPPAPAPKVHGIVPHDEPVFLQWPQSPCLSAVDLGAAILGGQYMHLPVPAPQPPSSPGAAGMFWGLCNDVQAPNNTGHKSCAWSAGLGQHWCGSADQLGLGKSSAASIATVSRPEEAHDVDATKHGLLQYGFGITTPQVHVDVTSSAAGVLPPVPSSP…
Os01g60270	MEWDKAKASSGEAVDDRGGGEGGLGYVKVMTDEQMEVLRKQISIYATICEQLVEMHRALTAQQDSIAGMRLGNLYCDPLMVPGGHKITARQRWTPTPMQLQILENIFDQGNGTPSKQKIKDITAELSQHGQISETNVYNWFQNRRARSKRKQAALPNNNAESEAEADEESPTDKKPKSDRPLHQNIAMRDHNSERISEMHHFDTEHEQIRRMMYASNDSSSRSSGSLGQMSFYDNVMSNPRIDHFLGKVESPGSFPHMRSGESFDMY*
Os01g62310	METTTTTLGGGGGGRAGGFSDPPSPLSPPLSPASAAAAALANARWTPTKEQIAVLEGLYRQGLRTPTAEQIQQITARLREHGHIEGKNVFYWFQNHKARQRQKQKQQSFDYFSKLFRRPPPLPVLHRPLARPFPLAMAPTAMPPPPPPPATTTTAACNAGGVMFRTPSFMPVATNNASYYPQQQTPLLYPGMEVCPHDKSTAQPPATTTMYLQAPPSSAHLAAAAGRGAAEAEGHGRRGGGAGGRETLQLFPLQPTFVLPDHKPLRAGSACAAVSPTTPSASASFSWESESSDSPSSEAPPFYDFFGVHSGGR*
Os01g63510	MEALSGRVGVKCGRWNPTAEQVKVLTELFRAGLRTPSTEQIQRISTHLSAFGKVESKNVFYWFQNHKARERHHHKKRRRGASSPDSGSNDDDGRAAAHEGDADLVLQPPESKREARSYGHHHRLMTCYVRDVVETEAMWERPTREVETLELFPLKSYDLEVDKVRYVRGGGGEQCREISFFDVAAGRDPPLELRLCSFGL*
Os03g20910	MEGSSNSPDRQSSGGSPPEERGGGGSGGGGGRSAAGEPVRSRWTPKPEQILILESIFNSGMVNPPKDETVRIRKLLERFGAVGDANVFYWFQNRRSRSRRRQRQMQAAAAAAAAAASSSSPSANTSPAAASAATVQVGLPPGAVVHTMAMGGSACQYEQQASSSSSSGSTGGSSLGLFAHGAGASGAGGYLQASCGASASASSALAPGLMGDVVDSGGSDDLFAISRQMGFVGSPRCSPASSPATPSSAATAAQQQFYSCQLPAATITVFINGVPMEMPRGPIDLRAMFGQDVMLVHSTGALLPVNDYGILMQSLQIGESYFLVTIHLQALTSWSHRSLSTPISQCSFVFMKAPHF*
Os04g55590	MRLHHLHVAYLDHKASSSSSSPAPPSISPSSIPGSAAFPAFSFKCLRPLAPKISLPEPRKMIAPPDFVVPRARNASKLLNYTVQVPAAGTTRWNPSAEQIKVLEMLYRGGMRTPNSVQIERITEELGKYGRIEGKNVFYWFQNHKARERQKQKRAALLTLSTLDPSLLPATANETKEAPEKKEKDVEDGLASCKRRCKAWGDGAGDGDAVVATEAAGGCTDEVTLELFPLHPQGKA*
Os04g56780	MDHMQQQQRQQVGGGGGEEVAGRGGVPVCRPSGTRWTPTTEQIKILRELYYSCGIRSPNSEQIQRIAAMLRQYGRIEGKNVFYWFQNHKARERQKKRLTTLDVTTTTAAAADADASHLAVLSLSPTAAGATAPSFPGFYVGNGGAVQTDQANVVNWDCTAMAAEKTFLQDYMGVSGVGCAAGAAPTPWAMTTTTREPETLPLFPVVFVGGDGAHRHAVHGGFPSNFQRWGSAAATSNTITVQQHLQQHNFYSSSSSQLHSQDGPAAGTSLELTLSSYYCSCSPYPAGSM*
Os05g02730	MAPAVQQQQSGGGGGSTGAAAVGSTTRWCPTPEQLMMLEEMYRGGLRTPNAAQIQQITAHLSTYGRIEGKNVFYWFQNHKARDRQKLRRRLCISHHLLSCAHYYHHHLAAAAAVVPPPQLLPPLHPSSSSSSCGGGLIDHANSLLSPTSATTPTSAAAAAAAAAYTTSYYYPFTAAAAPPPPRTSPAASPLFHYNQGGGGVVLPAAEAIGRSSSSSDYSLGKLVDNFGVALEETFPAQPQQPATTMAMTAVVDTTAVAAAAGGFCRPLKTLDLFPGGLKEEQHDVV*
Os05g48990	MASPNRHWPSMFRSNLACNIQQQQQPDMNGNGSSSSSFLLSPPTAATTGNGKPSLLSSGCEEGTRNPEPKPRWNPRPEQIRILEGIFNSGMVNPPRDEIRRIRLQLQEYGQVGDANVFYWFQNRKSRTKNKLRAAGHHHHHGRAAALPRASAPPSTNIVLPSAAAAAPLTPPRRHLLAATSSSSSSSDRSSGSSKSVKPAAAALLTSAAIDLFSPAPAPTTQLPACQLYYHSHPTPLARDDQLITSPESSSLLLQWPASQYMPATELGGVLGSSSHTQTPAAITTHPSTISPSVLLGLCNEALGQHQQETMDDMMITCSNPSKVFDHHSMDDMSCTDAVSAVNRDDEKARLGLLHYGIGVTAAANPAPHHHHHHHHLASPVHDAVSAADASTAAMILPF…
Os07g34880	MMALGVPPPPSRAYVSGPLRDDDTFGGDRVRRRRRWLKEQCPAIIVHGGGRRGGVGHRALAAGVSKMRLPALNAATHRIPSTSPLSIPQTLTITRDPPYPMLPRSHGHRTGGGGFSLKSSPFSSVGEERVPDPKPRRNPRPEQIRILEAIFNSGMVNPPRDEIPRIRMQLQEYGQVGDANVFYWFQNRKSRSKNKLRSGGTGRAGLGLGGNRASEPPAAATAHREAVAPSFTPPPILPPQPVQPQQQLVSPVAAPTSLSSSSSDRSSGSSKPARATLTQAMSVTAAMDLLSPLRRSARPRQEQRHV*
Os07g48560	MDGGHSPDRHAAAAAGEPVRSRWTPKPEQILILESIFNSGMVNPPKDETVRIRKLLERFGAVGDANVFYWFQNRRSRSRRRQRQLQAQAQAAAAAASSGSPPTASSGGLAPGHAGSPASSLGMFAHGAAGYSSSSSSSWPSSPPSVGMMMGDVDYGGGGDDLFAISRQMGYMDGGGGSSSSAAAGQHQQQQLYYSCQPATMTVFINGVATEVPRGPIDLRSMFGQDVMLVHSTGALLPANEYGILLHSLQMGESYFLVTRSS*
Os08g14400	MDRTATASWEVMSRRGEQQQQLMMQAPASHNGGSGGGEPARSRWAPKPEQILILESIFNSGMVNPAKDETARIRRLLERFGAVRDANVFYWFQNRRSRSRRRARQLQQACGAALHQLPSAAAAAGAGGGGDYYHHHHQPSSSPFLMHGGGGGGVVTSTTAAPAVAASGHFLADEVDGGGDDDLFAISRQMGLMARHGGGDHHYSSYADSDATQLSYQPTGTIQVFINGVAYDVPSGGALDMAGTFGRDAMLVHSSGEVLPVDEHGVLINSLQMGECYYLVSKSI*
Os11g01130	MPQTPSTRWCPTPEQLMILEEMYRSGVRTPNAAEIQQITAHLAYYGRIEGKNVFYWFQNHKARERQRLRRRLCARHQQQPSPPSSTVPPAPTAAAAGAVVQVHPAVMQLHHHHHHHHPYAAAAAAQSHHLQQQQQQQAEWPAAVDYCSTASASASATAADMAIPPCCRPLKTLELFPTKSTSGGLKEDCCSSSKSSSCSTSTN*
Os12g01120	MPQTPSTRWCPTPEQLMILEEMYRSGVRTPNAAEIQQITAHLAYYGRIEGKNVFYWFQNHKARERQRLRRRLCARHQQQPSPPSSTVPPAPTAAAAGAVVQVHPAVMQLHHHHHHHHPYAAAAAAQSHHLQQQQQQQAEWPAAVDYCSTASASASATAADMAIPPCCRPLKTLELFPTKSTSGGLKEDCCSSSKSSSCSTSTN*
SlWOX9	MASSNRHWPSMFKSKPCNSHHHQWQHDINSSIIQQRPPCNPEERSPEPKPRWNPRPEQIRILEAIFNSGMVNPPRDEIRKIRAKLQEYGQVGDANVFYWFQNRKSRSKHKQRHLQAKAQQQHHNNNNNSSHQPIITSSSSSSDKSSPNSLTFSIGTSNVMDLLNSPTSSVNQQNYNEFLSNEQPFFFTVQPPPVVPTHDHSAGFCFQDSSTFTPHSSSSGLLLNEWMGGISTQAPNNSKKDENDKINLQSQLMSYTVTSTVSPLATTTIPTISHIQGVTVDPNDAGPTRSTVFINDVAFEVGIGPFNVREVFGEDAVLIHSSGEPLITNEWGITIQPLQHGAFYYLLRTSSIASTHHI*
SlWOX13	MDWEKQQQQPPVSAPQQTAEELNGTVSGGMFVKVMTDEQMEVLRKQIAVYATICEQLVDLHKSMASQHDLAGARLGNLYCDPLVTSAGHKITGRQRWTPTPMQLQILERIFEQGNGTPTKQKIKEITSELSQHGQISETNVYNWFQNRRARSKRKQQVAATNNTESEVETEVESPNEKKTKPEDLQSSHMPTSMAEDLGYENPDVSSGMHSLDPRTSKPEPMFPSDGSSKPAASYGQMSFYGMSNPRMDQLMGKMEVPGSYHPYIHADDYNMTG*
SlWUS	MEHQHNIEDGGKNSNNSFLCRQSSSRWTPTSDQIRILKDLYYNNGVRSPTAEQIQRISAKLRQYGKIEGKNVFYWFQNHKARERQKKRLIAAASATDNNNISSMQMIPHLWRSPDDHHKYNTTTTNPGVQCPSPSSHGVLPVVQTGNYGYGTLAMEKSFRECSISPPGGSYHQNLTWVGVDPYNNMSTTSPATYPFLEKSNNKHYEETLDEEQEEENYQRGNSALETLSLFPMHEENIISNFCIKHHESSGGWYHSDNNNLAALELTLNSFP*
SlWOX5	MGTKCGRWNPTVEQVKVLTDLFRSGLRTPTTDQIQKISSQLSFYGNIESKNVFYWFQNHKARERQKRRRKVLVDETNNDEDMRIQLDNISSNKQINSNHDTDERVIETLQLFPLNSYAETEKLRLFTEEYMKENMTFSCSIGAEMDHPTLDLRLSFFS*
SlLAM1	MWMMGYNEGGDFNMSDSCNGRKLRPLMPRVPHAPTANPTNCLRNFHGENFIALNHHQLAMSEQNKRDFNTQLVVSSRWNPTPEQLQTLEELYRRGTRTPSAEQIQHITAQLRRYGKIEGKNVFYWFQNHKARERQKRRRQLESSANGNGNGGGGDDQSQSNCNAENAERKESGANRTVFEIEQTKHWPSPTNCSTLAEKTAAKTKAGAASAAAGATAAGVAESCRVAAAERWIPFDEGEQRRSLLAERNATWQMMHLSCSPPTINNNTNCATICSNTITTATCTPIIRSCPSTPTTIDHQTKQLFKPKDHLNIFITPFRCDQKHQNIIGDEEEEGEGNGHEAQTLELFPLRSSNDNNDENNFSDKDEIGAAANLNNNFNGSHYQFFEFLPLKN*
SlWOX4	MYMGSSSGSLSMKVHQFTRGFLEHEAASPSLTLGCKRLRPLAPKLNTTNNDTTTTIVTPPFDLKSFIRPESSNSPPKLAYNEDKKDSSQVESHPGGTRWNPTQEQIGILEMLYRGGMRTPNAQQIEQITAQLGKYGKIEGKNVFYWFQNHKARERQKQKRNSLGLSQSPRTPSAIVTSPLSFDTRGEVVRDEDSPYKRKCRGWTFEYMEEEQQQQDEEEIINCRENGDRTLQLFPLHPEGMR*
SlWOX11	MIIPFFDVILEFYLFHSAMDDDSSSSSQSCERNETVRSRWNPKPEQIVILESIFNSGMVNPRKDETVRIRKMLEQFGAVGDANVFYWFQNRRSRSRRRQRQIQASLSAVSNSNEEQSARSSDGGAIQFQTNFVPSSVSSSSSSLGGVVGNANDGLFLFSGPMGIDQNSSITSILCSPTDNSNLNCSSSGFITVFINGVAAQVPRGPLDMKAMFGPEDLVLYHSSGVPLPVNEYGFVVQSLQHGESYFLACPCILLYTHVTLYIL*
SlWOX2	MSDSSVDMITSGGSPVGCRWNPTKEQIDLLESLYKQGIRTPSADQIQQITGRLRAFGHIEGKNVFYWFQNHKARQRQKQKQDKFAYYNRFLHRTSVFPPPNCPNGFVVVCSPYYTAQNNLGFYQQYPAVPSMIIPGPGGFKRRATCNQETLNLCEQNNSPNANKEFITQETLNLFPLHPTGVLQEKTTIADSSSSSSTCVPRDHLSSNTTSNSVEVNCFTDLGIGASDRPQPVFNFLCGN*
SlWOX3b	MPRPRWSPTPQQLMILQDLYRKGLRNPTSSQVQKITTHLSLYGKIQCKNVFYWFQNHKARDRQKLRKELMMLHKIHKNTSDDDVPHQFHTTQNTNSNLEYNFPPSTFHTLYPQSPSILVHQGEGKDTSSSSTQMMNNMGNVDFPKHCVIENGMMRTNVQGWILMMTDMGPISIPSCSSNKPLETLELFPIKATGIKE*
SlWOX3a	MGRPTRWSPTPEQLMFLEEMYRKGLRNPNATQIQSITCHLSSFGKIEGKNVFYWFQNHKARDRQKLKKKLLAQMNQQQILAQYPIDAHSTTTTTTNSNNNTLFHCPTTDQYQICPLTSTTALLQEGEIKEASSQVMTYLYPMDLSKPADQNMENCMIRPYGKDWIVMMNINPNNLPYCVNRPLKTLPLFPITTTDDLKDQTTSSTSLSL*
CsWUS	MEHPAKQQQQEQGINDQGGEGGGGSNGKGGFLCRQSSSRWTPTTDQIRILKELYYNNGVRSPSADQIQRISARLRQYAPSSSVMVAVGHMGNYGYGSATFENSFRECSISSGGNSSVVGYRSHNMGSWIGIDPYSSPAAAAAGGSANVFEKTKYVEESMEDHEEQEIETLPLFPIHGDRNNLGGFCSMKPEYSESYYTTTWYGRSDDNGAAGSRASLELSLNSYATISPDDGM*
CsWOX1a	MWMMGYNDAQDLNFPSDNSFNSRKLRPLIPRPLSSSSSSSHTNDFFSQFHHMATSVADQSKRELNNVLSPSSSPPVVVSSRWNPTPEQLRVLEELYRRGTRTPSADQIQHITSQLRRYGKIEGKNVFYWFQNHKARERQKRRRQMESSAITTADHSTRDLDVLERKDSGSGRTVYEEQTKNWVPSTNCSTLPEESVPIQGAAKGNVMGATDCRTENGWIQFEELHQIRNNNTNTNNFAEKDTNNIIINNNNNNINSPPSLQLLHCFPATAALRGGSQLMMNIAPITTTATVTTIMHPKCHRRSNINVISGNFDVIGVEEELEDEEEEEEEEAECGESETLQLFPLCSDRRNGGEIVGGKNNNGCETVENSGMNSTNLTPLQFFEFLPLKN*
CsWOX1b	MWTLGYDDNGGEFCFSEATAFHGARKLRPLVPRPLLSLRANGRRPNFSSQYYHIGNVLDEERKRDQYLLNNEKSSSSSSTTSSTPIVVSSSRWNPTVEQLRILEELYRRGTRTPSADQIQHITAQLRRFGKIEGKNVFYWFQNHKARERQKRRRQTAADQTKYSEREKEEYEIEETKTKCRWPGTPTPPSTATLLSQECTETQRRRTKLVELEEEEEEETRRESVERDETWNCQLINPTRKTQHLNSVVESHNEDRGHNVVIDDINDGDKDSKAMTLQLFPLRSTKFYKYDGEREGRRDGRSRSEIMSNSDVTKSFTLSPSCSFQFFEFLPLKN*
CsWOX2	MTAEVGDGGGGVGGGGGGPPVSSRWNPTKEQISILENLYRQGVRTPSADQIQQITVRLKDYGHIEGKNVFYWFQNHKARQRQKQKQQHHHHHFNSSFPFFNHFLHFNHNNSPFPPPPPPPPPNNVVCSPYYVHQNDVGLYPQYQNNSMVIQSGGIETKRSKSERRNCIININEESTINDNNLSYQTTETLSLFPTHPTGDLQASPQSPPPPSMVPTSASDEISVDDSAHGRQPYFEFFM*
CsWOX3	MSPSSITPSRWCPTPEQVMILEEIYRNGLKTPNATQIQHITSHLSFYGKIEGKNVFYWFQNHKARDRQKLRRKLYKQLQQHHFFMKRQRFDDHQHDHHHFFQYFLPHHVPQLLPQLPSPSSLQREVGEEEAATEVEGGGGRRWMGGDEGTTVEEEDGETTCGNGTLRTLELFPVRASWVKEEEGTSGNGGWGN*
CsWOX4	MVLNMKVHQFARGFWDEPSLSLGCKRLRPLAPKLQQPTSDNTTTTTTTLTTFDLKTFIKPDCGPRKPGSSHDHSKDSSSSSSSLQTGVETHPGGTRWNPTQEQIGILEMLYSRGMRTPNAQQIEHITAQLGNYGKIEGKNVFYWFQNHKARERQKQKRNSLGLPHSPRTPPPPPIIPAFHTGEEDSPYKRKCLYWGFECLVEDNGLMCKKEEDHDRTLELFPLHPER*
CsWOX5	MEDGVCSRIYVKGGGGCSGESGGGGGKGSGSSKCGRWNPTAEQVKVLTELFRSGLRTPSSDQIQKISHHLSFYGKIESKNVFYWFQNHKARERQKRRKLSLPQQQHFILPPSSNLQHFADQSMTNKGIMDQLEPERMMKTLQLFPLNSTIDETQGLPEDHHQYRVNGKQYEDATAFTYKIETKMDHPPLDLRLSFL*
CsWOX9	MASSNRHWPSMFKSKPCNSHHQWQHDINTTSLSSSTPTSCLRSAPYTTVGGCEERSPEPKPRWNPKPEQIRILEAIFNSGMVNPPRDEIRKIRAQLQEYGQVGDANVFYWFQNRKSRSKNKLRHIQNSKSNHNSQTTTTTSITATAATTTATCSSSSSSDKSSPKKPPIKTLTSNNSVTQNYLHQPTNEILPDPFFFPVSSTQTGSGGGSCNLSQGFCFSELCSVVQPVAEHGVGPCTSLLLSEIMSPTEALKKDLDQDKINMSTISTPLTTLPSPTNTIPQGVGEVCGVGKSTVFINGVGFEVSSGPFNVREAFGDEAVLIHSNGQPVLTNDWGLTLHSLQHGSYYYLI*
CsWOX11	MENHGDDPNSPNQGCERAEPVRSRWTPKPEQILILESIFNSGMVNPPKDETVRIRKLLEKFGSVGDANVFYWFQNRRSRSRRRQRQLQAAATHQGSTGAIHYDCGNVSSGGYNGGSGGIMNFAGVSSSYLGGGSSSSSSSASGVGGDCSGGSGGSSGFSMSGHMGFSEVDQQMVVTSTPSFCPSETSNLEFQSGYIIIFINGVPTEVPKGAVDMKAMFGEETVLVHSSGLPVLTNEFGISLHTLQHGESYFLVSRPT*
CsWOX13a	MRLGNMYCEPLMTSSSHKITSRQRWTPTPVQLQILERIFDQGNGTPSKQKIKEITSELGQHGQISESNVYNWFQNRRARSKRKQQSAAPAYGESEVETEVESPKDKKTKPVDFQTNQSSAPLGDDMCFQSPEMSSELHFLDPNTNKADTLFPSNGSLKTARSFSQMSFYEAGNEQLTGKIETPENYSIYQQAEGYNMTGRP*
CsWOX13b	MEWQNQQQQNQTEQLQMQVEQLSNADGVGGLYVKVMTDEQMELLRQQISVYASICEQLVEMHKAITAQQDLAGISGTLALCLFHHQNHLLIFPVSQCLEKWTPLENEFCSLNSFYAYWFPGMRLGNLYCDPIMASAAGHKITARQRWTPTPVQLQILEQIFDEGNGTPSKQKIKDITLQLTQHGQISEANVYNWFQNRRARSKRKQANSLPNNADSEPETEVDSPKEKKTKPEAFQTYEHLVPKSGNMYSQRTDLSTEILSFDAQSNKGEPMFQSFGSGHTSQMTPIQNHSMSLCFFKSYTFEHFLNFLHRKFP*
CmWOX9	MASSNRHWPSMFKSKPCNSHHQWQHDINTTSLSSSAPNSCLRSAPYTTAGGCEERSPEPKPRWNPKPEQIRILEAIFNSGMVNPPRDEIRKIRAQLQEYGQVGDANVFYWFQNRKSRSKNKLRHIQNSKSNHNSQTTTTTATTATATATCSSSSSSDKSSPQKPPIKTLTSNNSVTQNYLQQPTNEILPDPFFFPVSSTQTGSGGGSCNLSQGFCFSELCSVVQPVAEHGVGPCTSLLLSEIMSPTETLKKDLDQDKINMVKLQPQFMNFHPSNLTTSITDHTLPQTTISTPLTTLPSPTNTIPQGVGEVCGVGKSTVFINGVGFEVNSGPFNVREAFGDEAVLIHSNGQPVLTNDWGLTLHSLQHGSYYYLFLSQTKP*
CmWOX11	MENHGDDPNSPNHGCERAEPVRSRWTPKPEQILILESIFNSGMVNPPKDETVRIRKLLEKFGSVGDANVFYWFQNRRSRSRRRQRQLQAAATHQGSSSAIHYDCGNVSSGGYNGGSGGIMNFAGVSSSYIGGGSSSSSSSASGVGGDCSGGSGGSSGFSMSGHMGFSEVDQQMVVTSTPSFCPSETSNLEFQSGYIIIFINGVPTEVPKGAVDMKAMFGEETVLVHSSGLPVLTNEFGISLHTLQHGESYFLDVIKRGWEVDA*
CmWOX13b	MEWQNQQQQNQTEQLQMQVEQLSNADGVGGLYVKVMTDEQMELLRQQISVYASICEQLVEMHKAITAQQDLAGMRLGNLYCDPIMASAAGHKITARQRWTPTPVQLQILEQIFDEGNGTPSKQKIKDITLQLTQHGQISEANVYNWFQNRRARSKRKQANSLPNNADSEPETEVDSPKEKKTKPETFQTYEHLVPQSGNMYSQRTDLSTEILSFDAQSNKGESMFQSFGSGHISQMTPIQNHRNNMSNDKTNVPDYSAYTPCEGYHLVE*
CmWOX5	MEDGVCSRIYVKGGGGCSGESGGGGGKGSGSSKCGRWNPTAEQVKVLTELFRSGLRTPSSDQIQKISHHLSFYGKIESKNVFYWFQNHKARERQKRRKLSLPQQQHFILPPSSNLQHFADQSTTNKGIMDQLEPERMMKTLQLFPLNSTIDETQGLPEDNHHYRVNGKQYEDATAFTYKIETKMDHPPLDLRLSFL*
CmWOX13a	MMEWEKPEQQNPYHHHHHHHHNPPLCDDHLHHLTGTTAAGALYVKVMTDDQLETLRKQIAVYATICEQLVEMHKTLTAHQDLTGMRLGNMYCEPLMTSSSHKITSRQRWTPTPVQLQILERIFDQGNGTPSKQKIKEITAELGQHGQISESNVYNWFQNRRARSKRKQQSAPPAYGESEVETEVESPKDKKTKPVDFQTNQSSAPLGDDMCFQSPEMSSELHFLDPNTNKADTLFPSNGSLKTARSFGQMSFYEAGNEQLTGKIETPENYSIYQQAEGYNMTGRP*
CmWOX3	MSPSSITPSRWCPTPEQVMILEEIYRNGLKTPNATQIQHITSHLSFYGKIEGKNVFYWFQNHKARDRQKLRRKLYKQLQQHHFFMKRQRFDDDHDHHHFFQYFLPHHVPQLLPQLPSPSSLQRELGEEEAATEVEGGGGRRWLGGDDGTTVAEEDGETTCGNGSLRTLELFPVRGSWVKEEEGTSGNGGWGN*
CmWOX1a	MWMMGYNDAQDLNFPSDNSFNSRKLRPLIPRPLSSSSSSSHTNDFFSQFHHMATSVADQSKRELNNVLSPSSSPPVVVSSRWNPTPEQLRVLEELYRRGTRTPSADQIQHITSQLRRYGKIEGKNVFYWFQNHKARERQKRRRQMESSAITTADHSARDLDVLERKDSGSGRTVYEEQTKNWVPSTNCSTLPEESVPIQGAAKGNVMGATDCRTENGWIQFEELHQIRNNNTNTNNFAEKDTNNIIIINNNNNNNINNPPSLQLLHCFPATTALRGGSQLMMNIAPITTTATVTTIMHPKCHRRSNFDVIGVEEELEDEEEEEECGESETLQLFPLCSDRRNGGEIIGGKNNNGCETVENSGMNSTNLTPLQFFEFLPLKN*
CmWOX1b	MWTLGYDDNGGEFCFSEAAFFHAARKLRPLLPRPLLSLRANGPPNFSSQYHHIGNVLDEERKREYLLNNEKSSSSSSTSSTTPTIPIVVSSSRWNPTVEQLRILEELYRRGTRTPSADQIQHITAQLRRFGKIEGKNVFYWFQNHKARERQKRRRQTAADQTKYSGKNIFMY*
CmWUS	MEHPAKQQQQQQQQEQGIHDQGGEGGGGSNGKSGFLCRQSSSRWTPTTDQIRILKELYYNNGVRSPSADQIQRISARLRQYAPSSSVMVAVGHMGNYGFMGLPLLRTVLESVRYPREEIAVSSGTGATTWDHGSASIRIHLPRRGDQPIMCLKKQNMLKNLWKMIMRSKRSKLSPFSPFTVTGIISVVSAA*
CmWOX4	MVLNMKVHQFARGFWDEPSLSLGCKRLRPLAPKLQQPTSDNTTTTTTTTTLTTFDLKTFIKPDCGPRKPGSSHDHSKDSSSSSSSLQTGVETHPGGTRWNPTQEQIGILEMLYSRGMRTPNAQQIEHITAQLGNYGKIEGKNVFYWFQNHKARERQKQKRNSLGLPHSPRTPPPPPIIPAFHTGDEDSPYKRKCLYWGFECLVEDNGLMCKKEEGHDRTLELFPLHPER*
CmWOX2	MEKMTAEMGGGGGGGGPPVSSRWNPTKEQISILENLYRQGVRTPSADQIQQITVRLKDYGHIEGKNVFYWFQNHKARQRQKQKQQHHHHHHHFNSSFPFYNHFLHFNHTNSPFPPPPPSSPLLPIMNIKILKTWVSPYYVHQNEVGLYPPYQNNSMVIQSSGIVKKRSKSERRNCIININEESTINNNNLSYQTTETLSLFPTHPTGDLQAGPQSPPPPTLTTVSASASDGISDDDSAGGRQPYFEFFM*

## Sheet: table S2
Supplemental Table S2: The chromosome Location information of CmWOX proteins
Name	Gene ID	Location
CmWUS	MELO3C007898	chr08 : 6099745 .. 6102041 (+)	chr08:1..34765488 (34.77 Mb)
CmWOX1a	MELO3C002129	chr12 : 26130888 .. 26133735 (+)	chr12:1..27563660 (27.56 Mb)
CmWOX1b	MELO3C017355	chr02 : 24041928 .. 24042672 (-)	chr02:1..27064691 (27.06 Mb)
CmWOX2	MELO3C035340	chr12 : 2036766 .. 2038301 (-)	chr12:1..27563660 (27.56 Mb)
CmWOX3	MELO3C025714	chr11 : 27659340 .. 27660635 (-)	chr11:1..34457057 (34.46 Mb)
CmWOX4	MELO3C010841	chr03 : 30519110 .. 30520369 (-)	chr03:1..31666927 (31.67 Mb)
CmWOX5	MELO3C008284	chr03 : 3011167 .. 3012833 (-)	chr03:1..31666927 (31.67 Mb)
CmWOX9	MELO3C007244	chr08 : 1688170 .. 1690805 (+)	chr08:1..34765488 (34.77 Mb)
CmWOX11	MELO3C009677	chr04 : 30298371 .. 30300573 (-)	chr04:1..34318044 (34.32 Mb)
CmWOX13a	MELO3C013727	chr06 : 33014662 .. 33018332 (+)	chr06:1..38297372 (38.3 Mb)
CmWOX13b	MELO3C017032	chr07 : 306336 .. 307883 (-)	chr07:1..28958359 (28.96 Mb)

## Sheet: table S3
Supplemental Table S3: Cis-elements information of CmWOX in promoter region
Gene ID	Location		Cis-elements
WOX1a	1790	1830	cis-acting element involved in the abscisic acid responsiveness
WOX1a	1790	1830	cis-acting regulatory element involved in light responsiveness
WOX1a	1023	1063	gibberellin-responsive element
WOX1a	1903	1943	gibberellin-responsive element
WOX1a	49	89	common cis-acting element in promoter and enhancer regions
WOX1a	926	966	light responsive element
WOX1a	1127	1167	light responsive element
WOX1a	1476	1516	cis-acting element involved in salicylic acid responsiveness
WOX1a	538	578	part of a light responsive element
WOX1a	1525	1565	part of a light responsive element
WOX1a	248	288	cis-acting regulatory element involved in zein metabolism regulation
WOX1a	1104	1144	cis-acting regulatory element involved in circadian control
WOX1a	999	1039	light responsive element
WOX1a	1000	1040	light responsive element
WOX1a	1787	1827	cis-acting regulatory element involved in the MeJA-responsiveness
WOX1a	1088	1128	part of a light responsive element
WOX1a	1793	1833	auxin-responsive element
WOX1a	795	835	part of a conserved DNA module involved in light responsiveness
WOX1a	1502	1542	part of a conserved DNA module involved in light responsiveness
WOX1a	1612	1652	part of a conserved DNA module involved in light responsiveness
WOX1a	1787	1827	cis-acting regulatory element involved in the MeJA-responsiveness
WOX1a	233	273	cis-acting regulatory element essential for the anaerobic induction
WOX1a	348	388	cis-acting regulatory element essential for the anaerobic induction
WOX1a	642	682	cis-acting regulatory element essential for the anaerobic induction
WOX1a	1040	1080	cis-acting regulatory element essential for the anaerobic induction
CmWOX9	567	607	part of a conserved DNA module involved in light responsiveness
CmWOX9	940	980	part of a conserved DNA module involved in light responsiveness
CmWOX9	1154	1194	gibberellin-responsive element
CmWOX9	1476	1516	part of a light responsive element
CmWOX9	18	58	cis-acting regulatory element related to meristem expression
CmWOX9	543	583	cis-acting regulatory element involved in the MeJA-responsiveness
CmWOX9	543	583	cis-acting regulatory element involved in the MeJA-responsiveness
CmWOX9	875	915	MYB binding site involved in flavonoid biosynthetic genes regulation
CmWOX9	840	880	cis-acting regulatory element essential for the anaerobic induction
CmWOX9	1360	1400	cis-regulatory element involved in endosperm expression
CmWOX9	152	192	light responsive element
CmWOX9	252	292	light responsive element
CmWOX9	783	823	light responsive element
CmWOX9	968	1008	cis-acting element involved in salicylic acid responsiveness
CmWUS	1214	1254	cis-acting element involved in the abscisic acid responsiveness
CmWUS	34	74	part of a light responsive element
CmWUS	1550	1590	part of a light responsive element
CmWUS	557	597	part of a light responsive element
CmWUS	1220	1260	part of a light responsive element
CmWUS	790	830	part of a conserved DNA module involved in light responsiveness
CmWUS	1862	1902	part of a conserved DNA module involved in light responsiveness
CmWUS	1866	1906	part of a conserved DNA module involved in light responsiveness
CmWUS	1932	1972	part of a conserved DNA module involved in light responsiveness
CmWUS	1036	1076	MYB binding site involved in light responsiveness
CmWUS	1117	1157	MYB binding site involved in light responsiveness
CmWUS	394	434	light responsive element
CmWUS	1114	1154	light responsive element
CmWUS	1115	1155	light responsive element
CmWUS	1921	1961	cis-acting regulatory element involved in zein metabolism regulation
CmWUS	1796	1836	cis-acting regulatory element related to meristem expression
CmWUS	567	607	part of a light responsive element
CmWUS	616	656	gibberellin-responsive element
CmWUS	661	701	cis-acting element involved in gibberellin-responsiveness
CmWUS	1213	1253	cis-acting regulatory element involved in light responsiveness
CmWOX5	726	766	cis-acting element involved in defense and stress responsiveness
CmWOX5	136	176	part of a conserved DNA module involved in light responsiveness
CmWOX5	143	183	part of a conserved DNA module involved in light responsiveness
CmWOX5	303	343	part of a conserved DNA module involved in light responsiveness
CmWOX5	586	626	part of a conserved DNA module involved in light responsiveness
CmWOX5	1192	1232	part of a conserved DNA module involved in light responsiveness
CmWOX5	1145	1185	cis-acting element involved in the abscisic acid responsiveness
CmWOX5	1144	1184	cis-acting regulatory element involved in light responsiveness
CmWOX5	1258	1298	cis-acting regulatory element related to meristem expression
CmWOX5	339	379	gibberellin-responsive element
CmWOX5	1599	1639	gibberellin-responsive element
CmWOX5	1898	1938	part of a module for light response
CmWOX5	977	1017	cis-acting regulatory element essential for the anaerobic induction
CmWOX11	979	1019	part of a light responsive element
CmWOX11	528	568	cis-acting regulatory element involved in circadian control
CmWOX11	977	1017	light responsive element
CmWOX11	674	714	cis-acting regulatory element involved in the MeJA-responsiveness
CmWOX11	453	493	binding site of AT-rich DNA binding protein (ATBP-1)
CmWOX11	347	387	part of a light responsive element
CmWOX11	1111	1151	cis-acting element involved in light responsiveness
CmWOX11	1840	1880	part of a light responsive element
CmWOX11	674	714	cis-acting regulatory element involved in the MeJA-responsiveness
CmWOX11	685	725	cis-acting regulatory element essential for the anaerobic induction
CmWOX11	1376	1416	cis-acting regulatory element essential for the anaerobic induction
CmWOX11	595	635	cis-acting element involved in salicylic acid responsiveness
CmWOX11	803	843	part of a conserved DNA module involved in light responsiveness
CmWOX11	1441	1481	part of a conserved DNA module involved in light responsiveness
CmWOX11	1445	1485	part of a conserved DNA module involved in light responsiveness
CmWOX11	1705	1745	part of a conserved DNA module involved in light responsiveness
CmWOX11	1784	1824	part of a conserved DNA module involved in light responsiveness
CmWOX11	1788	1828	part of a conserved DNA module involved in light responsiveness
CmWOX11	731	771	part of a light responsive element
CmWOX4	152	192	part of a light responsive module
CmWOX4	657	697	gibberellin-responsive element
CmWOX4	699	739	part of a conserved DNA module involved in light responsiveness
CmWOX4	825	865	auxin-responsive element
CmWOX4	570	610	cis-acting regulatory element involved in light responsiveness
CmWOX4	571	611	cis-acting regulatory element involved in light responsiveness
CmWOX4	573	613	cis-acting regulatory element involved in light responsiveness
CmWOX4	639	679	cis-acting regulatory element involved in light responsiveness
CmWOX4	622	662	cis-acting regulatory element essential for the anaerobic induction
CmWOX4	819	859	part of a light responsive element
CmWOX4	643	683	cis-regulatory element involved in endosperm expression
CmWOX4	163	203	part of a conserved DNA module involved in light responsiveness
CmWOX4	366	406	part of a conserved DNA module involved in light responsiveness
CmWOX4	573	613	cis-acting regulatory element involved in light responsiveness
CmWOX4	639	679	cis-acting regulatory element involved in light responsiveness
CmWOX4	571	611	cis-acting element involved in the abscisic acid responsiveness
CmWOX4	573	613	cis-acting element involved in the abscisic acid responsiveness
CmWOX4	574	614	cis-acting element involved in the abscisic acid responsiveness
CmWOX4	639	679	cis-acting element involved in the abscisic acid responsiveness
CmWOX4	640	680	cis-acting element involved in the abscisic acid responsiveness
CmWOX4	1830	1870	cis-acting regulatory element involved in zein metabolism regulation
CmWOX4	1841	1881	cis-acting regulatory element involved in zein metabolism regulation
CmWOX4	284	324	cis-acting regulatory element related to meristem expression
CmWOX13a	1454	1494	part of a conserved DNA module involved in light responsiveness
CmWOX13a	1498	1538	part of a light responsive element
CmWOX13a	68	108	MYB binding site involved in drought-inducibility
CmWOX13a	1726	1766	cis-acting regulatory element essential for the anaerobic induction
CmWOX13a	72	112	cis-acting regulatory element involved in the MeJA-responsiveness
CmWOX13a	227	267	cis-acting regulatory element involved in the MeJA-responsiveness
CmWOX13a	1192	1232	cis-acting regulatory element involved in the MeJA-responsiveness
CmWOX13a	1190	1230	cis-acting regulatory element involved in light responsiveness
CmWOX13a	1190	1230	cis-acting element involved in the abscisic acid responsiveness
CmWOX13a	1363	1403	light responsive element
CmWOX13a	191	231	part of a light responsive element
CmWOX13a	709	749	part of a light responsive element
CmWOX13a	527	567	gibberellin-responsive element
CmWOX13a	1126	1166	part of a light responsive element
CmWOX13a	1770	1810	MYB binding site involved in light responsiveness
CmWOX13a	905	945	auxin-responsive element
CmWOX13a	1860	1900	light responsive element
CmWOX13a	224	264	part of an auxin-responsive element
CmWOX13a	252	292	part of a conserved DNA module involved in light responsiveness
CmWOX13a	610	650	part of a conserved DNA module involved in light responsiveness
CmWOX13a	669	709	part of a conserved DNA module involved in light responsiveness
CmWOX13a	798	838	part of a conserved DNA module involved in light responsiveness
CmWOX13a	844	884	part of a conserved DNA module involved in light responsiveness
CmWOX13a	866	906	part of a conserved DNA module involved in light responsiveness
CmWOX13a	1610	1650	part of a conserved DNA module involved in light responsiveness
CmWOX13a	1760	1800	part of a conserved DNA module involved in light responsiveness
CmWOX13a	1764	1804	part of a conserved DNA module involved in light responsiveness
CmWOX13a	72	112	cis-acting regulatory element involved in the MeJA-responsiveness
CmWOX13a	227	267	cis-acting regulatory element involved in the MeJA-responsiveness
CmWOX13a	1192	1232	cis-acting regulatory element involved in the MeJA-responsiveness
CmWOX13a	1966	2006	common cis-acting element in promoter and enhancer regions
CmWOX13a	224	264	cis-acting regulatory element involved in zein metabolism regulation
CmWOX13b	1121	1161	part of a module for light response
CmWOX13b	953	993	cis-acting regulatory element essential for the anaerobic induction
CmWOX13b	1292	1332	cis-acting regulatory element essential for the anaerobic induction
CmWOX13b	644	684	light responsive element
CmWOX13b	913	953	cis-acting element involved in the abscisic acid responsiveness
CmWOX13b	1303	1343	cis-acting element involved in the abscisic acid responsiveness
CmWOX13b	1452	1492	cis-acting element involved in the abscisic acid responsiveness
CmWOX13b	1282	1322	cis-acting regulatory element involved in the MeJA-responsiveness
CmWOX13b	913	953	cis-acting regulatory element involved in light responsiveness
CmWOX13b	1354	1394	cis-acting regulatory element involved in light responsiveness
CmWOX13b	1449	1489	cis-acting regulatory element involved in light responsiveness
CmWOX13b	1451	1491	cis-acting regulatory element involved in light responsiveness
CmWOX13b	641	681	MYB binding site involved in light responsiveness
CmWOX13b	735	775	MYB binding site involved in light responsiveness
CmWOX13b	876	916	auxin-responsive element
CmWOX13b	997	1037	gibberellin-responsive element
CmWOX13b	1873	1913	gibberellin-responsive element
CmWOX13b	1421	1461	enhancer-like element involved in anoxic specific inducibility
CmWOX13b	581	621	cis-acting regulatory element involved in zein metabolism regulation
CmWOX13b	1001	1041	part of a light responsive element
CmWOX13b	1282	1322	cis-acting regulatory element involved in the MeJA-responsiveness
CmWOX13b	-17	23	part of a conserved DNA module involved in light responsiveness
CmWOX13b	185	225	part of a conserved DNA module involved in light responsiveness
CmWOX1b	241	281	auxin-responsive element
CmWOX1b	590	630	auxin-responsive element
CmWOX1b	235	275	cis-acting regulatory element involved in the MeJA-responsiveness
CmWOX1b	562	602	cis-acting regulatory element involved in the MeJA-responsiveness
CmWOX1b	483	523	cis-acting element involved in the abscisic acid responsiveness
CmWOX1b	1053	1093	cis-acting element involved in the abscisic acid responsiveness
CmWOX1b	-9	31	cis-acting regulatory element essential for the anaerobic induction
CmWOX1b	1295	1335	cis-acting regulatory element essential for the anaerobic induction
CmWOX1b	291	331	light responsive element
CmWOX1b	1104	1144	part of a conserved DNA module involved in light responsiveness
CmWOX1b	373	413	part of a light responsive element
CmWOX1b	474	514	part of a light responsive element
CmWOX1b	1053	1093	cis-acting regulatory element involved in light responsiveness
CmWOX1b	483	523	cis-acting regulatory element involved in light responsiveness
CmWOX1b	235	275	cis-acting regulatory element involved in the MeJA-responsiveness
CmWOX1b	562	602	cis-acting regulatory element involved in the MeJA-responsiveness
CmWOX1b	224	264	cis-acting regulatory element involved in zein metabolism regulation
CmWOX1b	79	119	wound-responsive element
CmWOX3	273	313	cis-acting element involved in low-temperature responsiveness
CmWOX3	70	110	part of a light responsive element
CmWOX3	213	253	element involved in differentiation of the palisade mesophyll cells
CmWOX3	564	604	part of a conserved DNA module involved in light responsiveness
CmWOX3	1334	1374	cis-acting regulatory element involved in zein metabolism regulation
CmWOX3	1263	1303	part of a light responsive element
CmWOX2	65	105	common cis-acting element in promoter and enhancer regions
CmWOX2	78	118	common cis-acting element in promoter and enhancer regions
CmWOX2	256	296	common cis-acting element in promoter and enhancer regions
CmWOX2	585	625	common cis-acting element in promoter and enhancer regions
CmWOX2	815	855	common cis-acting element in promoter and enhancer regions
CmWOX2	916	956	common cis-acting element in promoter and enhancer regions
CmWOX2	1045	1085	common cis-acting element in promoter and enhancer regions
CmWOX2	1085	1125	common cis-acting element in promoter and enhancer regions
CmWOX2	1148	1188	common cis-acting element in promoter and enhancer regions
CmWOX2	1191	1231	common cis-acting element in promoter and enhancer regions
CmWOX2	1455	1495	common cis-acting element in promoter and enhancer regions
CmWOX2	1479	1519	common cis-acting element in promoter and enhancer regions
CmWOX2	1588	1628	common cis-acting element in promoter and enhancer regions
CmWOX2	1722	1762	common cis-acting element in promoter and enhancer regions
CmWOX2	1869	1909	common cis-acting element in promoter and enhancer regions
CmWOX2	810	850	part of a light responsive element
CmWOX2	1130	1170	part of a conserved DNA module involved in light responsiveness
CmWOX2	1449	1489	part of a light responsive element
CmWOX2	795	835	cis-acting regulatory element essential for the anaerobic induction
CmWOX2	872	912	cis-acting regulatory element essential for the anaerobic induction
CmWOX2	228	268	auxin-responsive element
CmWOX2	1010	1050	MYB binding site involved in light responsiveness
CmWOX2	1008	1048	light responsive element
CmWOX2	1283	1323	part of a light responsive element
CmWOX2	1530	1570	part of a light responsive element
CmWOX2	1559	1599	part of a light responsive element
CmWOX2	269	309	part of a conserved DNA module involved in light responsiveness
CmWOX2	848	888	part of a conserved DNA module involved in light responsiveness
CmWOX2	1340	1380	part of a conserved DNA module involved in light responsiveness
CmWOX2	1245	1285	cis-acting element involved in low-temperature responsiveness
CmWOX2	1080	1120	cis-acting regulatory element involved in circadian control

## Sheet: table S4
Supplemental Table S4: Stastics on the gene number of DEGs under cold and PEG6000 treatment
Compare-Cold	All	Down	Up
962-0h vs 674-0h	4626	2274	2352
962-6h vs 674-6h	5850	2819	3031
962-12h vs 674-12h	6306	3058	3248
Compare-PEG6000	All	Down	Up
962-0h vs 674-0h	5430	2787	2643
962-6h vs 674-6h	5421	2703	2718
962-12h vs 674-12h	4624	2419	2205

## Sheet: table S5
Supplemental Table S4: Log2(fold change) analysis of CmWOX family from RNA-seq under cold treatment
Cold-674	674-0h-1	674-0h-2	674-6h-1	674-6h-2	674-12h-1	674-12h-2
CmWOX1a	1.7065	1.79255	2.87127	3.01611	1.56752	1.56265
CmWOX1b	0	0	0.153367	0.67025	-0.663746	-3.38529
CmWOX4	3.19818	3.47017	-0.0544187	-0.255136	1.76267	1.98624
CmWOX5	-2.93783	-2.63344	-2.34458	-2.26776	-0.102796	-0.272543
CmWOX13a	3.91613	3.77319	2.76778	2.88154	1.26515	1.54946
CmWOX13b	3.28591	3.26603	4.1379	3.97841	4.07851	3.93935
Cold-962	962-0h-1	962-0h-2	962-6h-1	962-6h-2	962-12h-1	962-12h-2
CmWOX1a	1.17249	0.96009	2.23615	1.91605	1.03102	0.928379
CmWOX1b	-3.47515	-2.52357	1.92242	1.83679	-0.325784	-0.325784
CmWOX4	2.70508	2.63497	-0.235239	-0.326604	1.07039	0.720928
CmWOX5	-2.2037	-1.74962	-5.02045	-5.79866	-3.51377	-3.05251
CmWOX13a	4.59638	4.58465	3.21581	3.01316	3.35705	3.54974
CmWOX13b	5.57298	5.57825	4.74249	4.64944	5.12611	5.11

## Sheet: table S6
Supplemental Table S5: Log2 (Foldchange) analysis of CmWOX family from RNA-seq under PEG6000 treatment
PEG6000-674	674-0h-1	674-0h-2	674-6h-1	674-6h-2	674-12h-1	674-12h-2
CmWOX1a	2.92756	2.66992	-1.28762	0.158066	-0.882968	-0.320493
CmWOX4	4.12029	4.3295	1.49985	1.62393	1.18048	0.727845
CmWOX5	-2.20219	-2.9098	-5.72222	-3.81496	-3.56911	-2.94774
CmWOX13a	4.66592	4.76211	2.61491	2.74724	3.32652	3.30318
CmWOX13b	5.05554	4.97089	4.64098	4.48277	4.67197	4.53334
PEG6000-962	962-0h-1	962-0h-2	962-6h-1	962-6h-2	962-12h-1	962-12h-2
CmWOX1a	0.268844	0.457817	-2.36686	-2.12669	-1.57733	-0.843855
CmWOX4	2.70484	2.8327	-0.478987	-0.28188	0.0174966	-0.660115
CmWOX5	-2.5808	-4.69299	-5.05889	-4.75394	-3.32193	-2.82474
CmWOX13a	4.63251	4.7172	2.38367	2.56054	3.29622	3.31313
CmWOX13b	5.5421	5.50846	3.77238	3.79644	3.44259	3.51538

## Sheet: table S7
Supplemental Table S7: Primers of CmWOX genes for qRT-PCR
Name	5' to 3' direction
RT-CmWOX1a-F	GGGTTACAATGACGCTCAAG
RT-CmWOX1a-R	CTTACTTTGATCAGCCACCG
RT-CmWOX1b-F	GTGGACGTTAGGTTATGATGAC
RT-CmWOX1b-R	GAGAAGTTAGGAGGACCGTT
RT-CmWOX2-F	AGTCGGACTGTATCCACCA
RT-CmWOX2-R	CAGTTGGGTGCGTGGGAA
RT-CmWOX3-F	GGTGTCCAACACCAGAAC
RT-CmWOX3-R	TGGCGATCTCTAGCCTTG
RT-CmWOX4-F	TTGGCTGCAAACGCTTAC
RT-CmWOX4-R	TGTGATCATGGGAGGAACC
RT-CmWOX5-F	GTGGGAGTAGCAAATGTGGA
RT-CmWOX5-R	CTTGCTCTCAATCTTGCCG
RT-CmWOX9-F	GATGGAATCCAAAACCTGAAC
RT-CmWOX9-R	GTTCTTGCTTCTGGATTTCC
RT-CmWUS-F	ATGGAACATCCGGCCAAACA
RT-CmWUS-R	TGGTCGGTTGTTGGAGTCCA
RT-CmWOX11-F	CAAATCACGGCTGTGAGAGA
RT-CmWOX11-R	TAGCATCCCCAACAGAACC
RT-CmWOX13a-F	ATGATGGAGTGGGAAAAGCC
RT-CmWOX13a-R	GTTTGCGAAGAGTCTCCAAT
RT-CmWOX13b-F	ACCAGCAGCAACAGAATC
RT-CmWOX13b-R	GATTGCCTTGTGCATCTC
RT-Actin-F	CAGGTGTTATGGTCGGAATG
RT-Actin-R	GAGCGACACGAAGTTCAT

## Sheet: table S8
Supplemental Table S8: Transcript levels of ABA related genes and CmDREB-like
PEG6000-962	962-0h	962-0h	962-6h	962-6h	962-12h	962-12h
CmPYR	98.0354	96.6715	556.062	541.472	461.888	510.73
CmPP2C-1	42.6061	42.0873	624.941	569.414	232.981	218.681
CmPP2C-2	23.1954	23.0655	530.685	519.007	469.156	470.158
PEG6000-674	674-0h	674-0h	674-6h	674-6h	674-12h	674-12h
CmPYR	214.469	182.747	661.099	1020.84	303.34	295.476
CmPP2C-1	19.5853	20.066	781.465	882.329	188.042	161.64
CmPP2C-2	18.4587	17.1644	528.961	521.717	311.008	305.806
Cold -962	962-0h	962-0h	962-6h	962-6h	962-12h	962-12h
CmDREB2A-like	21.9791	24.6943	24.2857	22.582	22.6674	19.6133
CmDREB039-like	1.15213	1.01928	7.4938	7.92155	8.22478	6.71898
CmDREB3-like	15.8715	15.5649	8.89701	8.95115	2.25265	2.87483
Cold -674	674-0h	674-0h	674-6h	674-6h	674-12h	674-12h
CmDREB2A-like	13.902	13.9933	31.5949	30.6321	33.6815	31.5163
CmDREB039-like	0.80843	0.982723	5.82097	5.48701	4.06098	3.18282
CmDREB3-like	6.09537	6.83633	11.5555	10.5512	15.2755	13.8638
